# Supplementary material for: Molecular Characterization of the Coat Protein Gene of Greek Apple Stem Pitting Virus Isolates: Evolution through Deletions, Insertions, and Recombination Events
Source: Plants (Basel). 2021 May 3;10(5):917. doi: 10.3390/plants10050917 (PMC8147640; doi:10.3390/plants10050917)
Supplement: Supplementary file 1 [file plants-10-00917-s001.zip]

Archive with 13 entries (11 files):
- plants-1192196-supplementary/
- plants-1192196-supplementary/Supplementary Material/
- plants-1192196-supplementary/Supplementary Material/Figure S1.png
- plants-1192196-supplementary/Supplementary Material/Figure S10.png
- plants-1192196-supplementary/Supplementary Material/Figure S2.png
- plants-1192196-supplementary/Supplementary Material/Figure S3.png
- plants-1192196-supplementary/Supplementary Material/Figure S4.png
- plants-1192196-supplementary/Supplementary Material/Figure S5.tiff
- plants-1192196-supplementary/Supplementary Material/Figure S6.png
- plants-1192196-supplementary/Supplementary Material/Figure S7.png
- plants-1192196-supplementary/Supplementary Material/Figure S8.png
- plants-1192196-supplementary/Supplementary Material/Figure S9.png
- plants-1192196-supplementary/Supplementary Material/Table S1.pdf
